# Supplementary material for: Klotho Regulates 14-3-3ζ Monomerization and Binding to the ASK1 Signaling Complex in Response to Oxidative Stress
Source: PLoS One. 2015 Oct 30;10(10):e0141968. doi: 10.1371/journal.pone.0141968 (PMC4627807; doi:10.1371/journal.pone.0141968)
Supplement: S1 Table — (XLSX) [file pone.0141968.s002.xlsx]

## Sheet: Sheet1
S1 Table. Digitized numerical values of Western blot of Trx/ASK1 complex levels in Klotho/NAC treated HEK 293
	Buffer	ROT	ROT+KL	ROT+NAC
	15.9	3.8	21	6.5
	20.1	5	25.7	8
	26.9	9	35.2	10
Ave	20.9667	5.93333	27.3	8.16667
STDEV	4.53235	2.22311	5.90649	1.43372
						.
