# Supplementary material for: Klotho Regulates 14-3-3ζ Monomerization and Binding to the ASK1 Signaling Complex in Response to Oxidative Stress
Source: PLoS One. 2015 Oct 30;10(10):e0141968. doi: 10.1371/journal.pone.0141968 (PMC4627807; doi:10.1371/journal.pone.0141968)
Supplement: S2 Table — (XLSX) [file pone.0141968.s003.xlsx]

## Sheet: Sheet1
S2 Table. Digitized numerical values of Western blot of p-38 MAPK activation levels in Klotho/NAC treated HEK 293
	Buffer	ROT	ROT+KL	ROT+NAC
	1.2	48	1.8	6.5
	2	55	3	8
	3.5	65	11	10
Ave	2.23333	56	5.26667	8.16667
STDEV	0.953357	6.97615	4.08357	1.43372
