# Supplementary material for: Klotho Regulates 14-3-3ζ Monomerization and Binding to the ASK1 Signaling Complex in Response to Oxidative Stress
Source: PLoS One. 2015 Oct 30;10(10):e0141968. doi: 10.1371/journal.pone.0141968 (PMC4627807; doi:10.1371/journal.pone.0141968)
Supplement: S3 Table — (XLSX) [file pone.0141968.s004.xlsx]

## Sheet: Sheet1
S3 Table. Digitized numerical values of Western blot of Klotho-induced monomerization of 14-3-3zeta in HEK 293
	Buffer	Klotho
	12.8	17.8
	12	24
	13.6	23.3
Ave	12.8	21.7
STDEV	0.8	3.39559
