# Supplementary material for: Klotho Regulates 14-3-3ζ Monomerization and Binding to the ASK1 Signaling Complex in Response to Oxidative Stress
Source: PLoS One. 2015 Oct 30;10(10):e0141968. doi: 10.1371/journal.pone.0141968 (PMC4627807; doi:10.1371/journal.pone.0141968)
Supplement: S4 Table — (XLSX) [file pone.0141968.s005.xlsx]

## Sheet: Sheet1
S4 Table. Digitized numerical values of Western blot of levels of Trx bound to recombinant WT and dimer-deficient (Dm) 14-3-3zeta
	Wt	Dm	Wt	Dm
	21.5	38.8	26.9	44
	18	33.5	23	40
	16	29	25	41
Ave	18.5	33.7667	24.9667	41.6667
STDEV	2.78388	4.90544	1.95021	2.08167
