# Supplementary material for: Klotho Regulates 14-3-3ζ Monomerization and Binding to the ASK1 Signaling Complex in Response to Oxidative Stress
Source: PLoS One. 2015 Oct 30;10(10):e0141968. doi: 10.1371/journal.pone.0141968 (PMC4627807; doi:10.1371/journal.pone.0141968)
Supplement: S5 Table — (XLSX) [file pone.0141968.s006.xlsx]

## Sheet: Sheet1
S5 Table. Digitized numerical values of Western blot of Klotho-induced increased interaction of Trx with 14-3-3zeta
	Buffer	NAC	Klotho
	7.7	3.9	12.2
	8.2	5.3	15.5
	6.3	6.5	14.5
Ave	7.4	5.23333	14.0667
STDEV	0.984886	1.30128	1.69214
